# Supplementary material for: Clinico-Epidemiological Profile of Intussusception Among Children Younger than 2 Years in Karnataka, India: A Multicenter Hospital-based Surveillance Study
Source: Indian J Pediatr. Author manuscript; Available in PMC 2025 Nov 4. (PMC12580591; doi:10.1007/s12098-025-05719-z)
Supplement: RIS Karnataka Anonymized Dataset [file NIHMS2119880-supplement-RIS_Karnataka_Anonymized_Dataset.xlsx]

## Sheet: Sheet1
idno	site_code	data_coll_dt	dob	age_month	gender	respondent_relationship	symptom_dt	admission_dt	child_transferred	first_admission_dt	fever	temperature	vomiting	diarrhoea	constipation	bloody_stools	abdominal_pain	others	others_specify	isl_ileo_colic	isl_colo_colic	isl_ileo_ileal	isl_ileo_compound	isl_unknown	lead_point	resolved_liquid_contrast	resolved_surgery	intestinal_resection	procedure_notes_collected	wound_infection	wound_dehiscence	peritonitis	intestinal_obstruction	others_complication	complication_specify	chronic_conditions	chronic_conditions_specify	breastfed	other_than_breast_milk	duration_other	solid_food	duration_solid	sync_dt	created_on	pre_ultrasound_x_ray_report	post_ultrasound_x_ray_report	pre_ultrasound_x_ray_image	post_ultrasound_x_ray_image	vaccinated
ISKA010001	KA01	2020-01-11	2019-06-30	6	1	FATHER	2020-08-01	2020-01-09	2		2		2	1	2	1	1	1	Abdominal distension	1	2	1	2	2	0	1	2	2	1							2		1	2		1	6	2020-08-11	9/25/2020	2	2	2	2	1
ISKA010002	KA01	2020-02-23	2019-04-09	10	1	FATHER	2/20/2020	2020-02-22	2		2		1	2	2	2	1	2		1	2	2	2	2	0	1	2	2	1							2		1	2		1	4	2020-08-11	10/20/2020	1	2	2	2	1
ISKA010003	KA01	2020-03-03	2019-08-12	6	1	FATHER	2/29/2020	2020-03-01	2		2		1	2	2	1	1	2		1	2	2	2	2	2	2	1	2	1	2	2	2	2	2		2		1	2		1	1	11/20/2020	2020-08-11	1	2	1	2	1
ISKA010004	KA01	2020-03-08	2019-06-21	8	2	FATHER	2020-06-03	2020-03-07	2		2		1	2	2	2	1	1	Excessive cry	1	2	2	2	2	2	2	1	2	1	2	2	2	2	2		2		1	2		1	2	11/20/2020	11/20/2020	2	2	2	2	1
ISKA010005	KA01	2020-04-25	2019-04-15	12	1	FATHER	4/23/2020	2020-04-24	2		2		1	2	2	1	1	2		1	2	2	2	2	1	2	1	2	1	2	2	2	2	1	Urinary retention	2		1	1	1	1	6	11/20/2020	11/20/2020	1	2	1	2	1
ISKA010006	KA01	2020-05-20	2019-08-18	9	1	FATHER	5/18/2020	2020-05-19	2		2		1	2	2	2	1	2		1	2	2	2	2	0	1	2	2	2							2		1	2		1	6	11/20/2020	11/20/2020	1	2	1	2	1
ISKA010007	KA01	2020-05-30	2019-04-09	13	1	FATHER	5/25/2020	2020-05-29	2		2		1	2	2	1	1	2		1	2	2	2	2	0	1	2	2	1							2		1	1	2	1	7	11/20/2020	11/20/2020	2	2	2	2	1
ISKA010008	KA01	2020-06-24	2019-10-10	8	1	FATHER	6/22/2020	2020-06-23	2		2		1	2	2	2	1	2		1	2	2	2	2	0	1	2	2	1							2		1	2		1	2	11/20/2020	11/20/2020	1	2	1	2	1
ISKA010009	KA01	2020-11-20	2020-07-02	4	1	FATHER	11/18/2020	2020-11-19	2		2		2	2	2	1	2	2		1	2	2	2	2	2	2	1	2	1	2	2	2	2	2		2		1	2		2		11/30/2020	11/21/2020	1	2	1	2	1
ISKA010010	KA01	2020-12-04	2019-12-10	11	1	FATHER	2020-01-12	2020-12-03	2		2		1	1	2	2	2	2		1	2	2	2	2	1	2	1	1	1	2	2	2	2	2		2		1	1	5	1	5	2021-10-01	2021-03-01	1	2	1	2	1
ISKA010011	KA01	2021-01-12	2019-04-09	6	1	FATHER	10/13/2019	2019-10-13	2		2		1	1	2	1	1	2		2	2	1	2	2	0	1	2	2	1							2		1	2		2		2/13/2021	2/13/2021	1	2	2	2	1
ISKA010012	KA01	2021-01-16	2019-05-24	5	2	MOTHER	11/17/2019	2019-11-18	2		2		1	2	2	1	1	2		1	2	2	2	2	0	1	2	2	1							2		1	2		2		2/13/2021	2/13/2021	1	2	2	2	1
ISKA010013	KA01	2021-01-16	2019-08-09	3	2	FATHER	11/17/2019	2019-11-18	1	11/18/2019	2		1	1	2	1	1	2		1	2	2	2	2	0	1	2	2	1							2		1	2		2		2/13/2021	2/13/2021	1	2	2	2	1
ISKA010014	KA01	2021-01-16	2019-01-26	9	2	FATHER	11/17/2019	2019-11-18	2		2		1	2	2	2	1	2		1	2	2	2	2	0	1	2	2	1							2		1	1	3	1	3	2/13/2021	2/13/2021	1	2	2	2	1
ISKA010015	KA01	2021-01-16	2018-09-16	15	2	FATHER	12/16/2019	2019-12-17	2		2		1	2	1	2	1	2		2	2	1	2	2	0	1	2	2	1							2		1	1	3	1	9	2/13/2021	2/13/2021	1	2	2	2	1
ISKA010016	KA01	2021-01-16	2019-05-07	7	2	FATHER	12/20/2019	2019-12-21	2		2		1	1	2	1	1	2		1	2	2	2	2	0	1	2	2	1							2		1	2		1	1	2/13/2021	2/13/2021	1	2	1	2	1
ISKA010017	KA01	2021-01-16	2018-05-23	19	2	FATHER	2020-05-01	2020-01-07	2		2		1	1	2	2	1	2		1	2	2	2	2	0	1	2	2	1							2		1	2		1	6	2/13/2021	2/13/2021	1	2	1	2	1
ISKA010019	KA01	2021-02-15	2020-08-29	5	1	MOTHER	2/14/2021	2021-02-14	2		2		1	1	2	2	1	2		1	2	2	2	2	2	2	1	2	1	2	2	2	2	2		2		1	2		2		5/27/2021	3/13/2021	1	2	1	2	1
ISKA010020	KA01	2021-02-25	2020-06-24	8	1	FATHER	2/24/2021	2021-02-24	2		1	103	1	1	2	1	1	2		1	2	2	2	2	2	2	1	2	1	2	2	1	2	1	Sepsis	2		1	2		1	2	5/27/2021	3/13/2021	1	2	1	2	1
ISKA010021	KA01	2021-04-30	2020-02-20	14	2	MOTHER	4/25/2021	2021-04-29	2		2		1	1	2	1	1	2		1	2	2	2	2	0	1	2	2	1							2		1	1	4	1	8	7/31/2021	5/17/2021	1	2	1	2	1
ISKA010022	KA01	2021-05-19	2020-10-02	7	1	FATHER	5/17/2021	2021-05-18	2		1	101.2	1	2	1	2	1	1	Abdomina distension	1	2	2	2	2	2	2	1	2	1	2	2	2	2	2		2		1	2		1	1	8/23/2021	2021-02-08	1	2	1	2	1
ISKA010023	KA01	2021-06-20	2020-09-11	9	2	FATHER	6/19/2021	2021-06-20	2		1	100.4	1	1	2	1	1	2		1	2	2	2	2	0	1	2	2	1							2		1	1	9	1	6	8/23/2021	2021-03-08	1	2	1	2	1
ISKA010024	KA01	2021-08-31	2019-10-23	22	2	FATHER	8/29/2021	2021-08-31	2		2		1	2	2	2	1	2		1	2	2	2	2	0	1	2	2	1							2		1	1	1	1	6	11/28/2021	9/22/2021	1	2	1	2	1
ISKA010025	KA01	2021-09-03	2020-08-12	12	1	FATHER	2021-03-09	2021-09-03	2		2		1	2	1	1	2	2		1	1	2	2	2	0	1	2	2	1							2		1	1	2	1	6	11/14/2021	9/21/2021	1	2	1	2	1
ISKA010026	KA01	2021-10-03	2020-04-24	17	2	MOTHER	2021-01-10	2021-10-03	2		2		1	2	2	2	1	2		1	2	2	2	2	0	1	2	2	1							2		1	1	6	1	12	11/28/2021	11/27/2021	1	2	1	2	1
ISKA010027	KA01	2021-10-20	2021-01-05	9	1	MOTHER	10/17/2021	2021-10-20	2		1	100.4	1	1	2	1	1	2		1	2	2	2	2	0	1	2	2	1							2		1	2		1	3	11/28/2021	11/27/2021	1	2	1	2	1
ISKA010028	KA01	2021-10-23	2021-02-22	8	2	FATHER	10/20/2021	2021-10-23	2		1	101.6	1	1	2	1	1	2		1	2	2	2	2	0	1	2	2	1							2		1	2		1	2	11/28/2021	11/27/2021	1	2	1	2	1
ISKA010029	KA01	2021-10-31	2020-07-15	15	2	MOTHER	10/30/2021	2021-10-31	2		1	100.2	1	2	2	1	1	2		1	2	2	2	2	0	1	2	2	1							2		1	1	2	1	8	11/28/2021	11/27/2021	1	2	1	2	1
ISKA010030	KA01	2021-11-02	2021-02-23	8	2	MOTHER	2021-01-11	2021-11-02	2		2		1	2	2	2	1	2		1	2	2	2	2	0	1	2	2	1							2		1	2		1	2	11/28/2021	11/28/2021	1	2	1	2	1
ISKA010031	KA01	2021-11-16	2021-03-16	8	1	FATHER	11/15/2021	2021-11-16	2		2		1	2	1	2	1	1	Decreased urine output	1	2	2	2	2	0	1	2	2	1							2		1	2		1	2	2022-01-01	2022-01-01	1	2	1	2	1
ISKA010032	KA01	2021-12-06	2021-04-05	8	1	MOTHER	2021-04-12	2021-12-06	2		1	100.4	1	1	2	1	1	2		1	2	2	2	2	2	2	1	1	1	2	2	2	2	2		2		1	2		1	2	2/26/2022	2022-02-01	1	2	1	2	1
ISKA010033	KA01	2022-02-21	2021-05-27	8	2	MOTHER	2/18/2022	2022-02-20	2		2		1	1	2	1	1	2		1	2	2	2	2	1	2	1	1	1	2	2	2	2	2		1	Tetralogy of Fallots	1	2		1	1	2/26/2022	2/26/2022	1	2	1	2	1
ISKA010034	KA01	2022-03-05	2021-06-05	8	1	FATHER	2022-02-03	2022-03-04	1	2022-04-03	2		1	1	2	1	1	2		1	2	2	2	2	0	1	2	2	1							2		1	2		1	2	6/21/2022	5/30/2022	1	1	1	1	1
ISKA010035	KA01	2022-03-20	2021-03-03	12	1	FATHER	3/16/2022	2022-03-18	2		1	99.8	1	1	2	1	1	2		1	2	2	2	2	0	1	2	2	1							2		1	2		1	5	6/21/2022	2022-09-06	1	2	1	2	1
ISKA010036	KA01	2022-03-23	2021-03-10	12	2	FATHER	3/19/2022	2022-03-22	2		1	100.8	1	1	2	2	1	2		1	2	1	2	2	0	1	2	2	1							2		1	1	1	1	6	6/21/2022	2022-09-06	1	2	1	2	1
ISKA010037	KA01	2022-03-25	2021-02-22	13	1	MOTHER	3/21/2022	2022-03-25	2		2		1	1	2	1	1	2		2	1	2	2	2	0	1	2	2	1							2		1	1	1	1	6	6/21/2022	2022-10-06	1	2	1	2	1
ISKA010038	KA01	2022-03-27	2020-09-18	18	1	MOTHER	3/23/2022	2022-03-26	2		2		1	2	2	2	1	2		1	2	2	2	2	0	1	2	2	1							2		1	1	15	1	12	6/21/2022	5/30/2022	1	2	1	2	1
ISKA010039	KA01	2022-04-08	2021-10-10	5	2	FATHER	2022-06-04	2022-04-07	2		1	100.4	1	2	2	1	1	1	Lethargy	1	1	2	2	2	0	1	2	2	1							2		1	1	1	2		6/21/2022	2022-10-06	1	2	1	2	1
ISKA010040	KA01	2022-04-16	2021-07-10	9	2	FATHER	4/14/2022	2022-04-15	2		2		1	1	2	2	1	2		1	2	2	2	2	0	1	2	2	1							2		1	2		1	2	6/21/2022	2022-10-06	1	2	1	2	1
ISKA010041	KA01	2022-05-10	2020-12-26	16	1	FATHER	2022-08-05	2022-05-09	2		2		1	2	2	2	1	1	Refusal of feeds	1	2	2	2	2	0	1	2	2	1							2		1	1	5	1	9	6/21/2022	6/20/2022	1	2	1	2	1
ISKA010042	KA01	2022-05-21	2021-08-20	9	2	FATHER	5/18/2022	2022-05-20	2		2		1	2	2	2	1	2		1	2	2	2	2	0	1	2	2	1							2		1	2		1	2	6/21/2022	6/20/2022	1	2	2	2	1
ISKA010043	KA01	2022-05-26	2021-11-06	6	1	MOTHER	5/25/2022	2022-05-25	2		2		1	2	2	2	1	2		1	2	2	2	2	0	1	2	2	1							2		1	2		1	1	6/21/2022	6/20/2022	1	2	1	2	1
ISKA010044	KA01	2022-05-26	2021-12-15	5	1	MOTHER	5/24/2022	2022-05-25	2		2		1	2	2	1	1	1	Excessive crying	1	2	2	2	2	2	2	1	1	1	2	2	2	2	2		2		1	2		2		6/21/2022	6/20/2022	1	2	1	2	1
ISKA010045	KA01	2022-05-30	2021-08-03	9	1	MOTHER	5/27/2022	2022-05-28	2		1	100.8	1	1	2	1	1	2		1	2	2	2	2	2	2	1	2	1	2	2	2	2	2		2		1	2		1	2	6/21/2022	6/20/2022	1	2	1	2	1
ISKA010046	KA01	2022-07-08	2021-11-02	8	1	MOTHER	2022-07-07	2022-07-08	2		2		1	1	2	1	1	2		1	2	2	2	2	0	1	2	2	1							2		1	2		1	2	10/27/2022	7/26/2022	1	2	1	2	1
ISKA010047	KA01	2022-07-16	2021-12-18	6	1	MOTHER	7/14/2022	2022-07-15	2		2		1	1	2	1	1	2		1	2	2	2	2	0	1	2	2	1							2		1	2		1	2	10/27/2022	7/26/2022	1	2	1	2	1
ISKA020001	KA02	2020-06-01	2019-01-10	11	1	FATHER	12/25/2019	2019-12-26	2		2		1	2	2	2	1	2		1	2	2	2	2	0	1	2	2	1							2		1	1	5	1	5	10/31/2020	2020-12-09	1	1	2	2	1
ISKA020002	KA02	2020-06-01	2018-07-09	18	2	FATHER	1/23/2020	2020-01-24	2		2		1	2	2	2	1	2		2	2	2	2	1	0	1	2	2	1							2		1	1	12	1	12	2020-02-09	2020-02-09	1	2	2	2	1
ISKA020003	KA02	2020-05-01	2019-08-19	5	1	FATHER	1/20/2020	2020-01-21	2		2		1	2	2	2	2	2		1	2	2	2	2	0	1	2	2	1							2		1	2		2		2020-11-10	2020-12-09	1	2	2	2	1
ISKA020004	KA02	2020-06-01	2018-06-17	19	1	FATHER	2020-08-02	2020-02-09	2		2		1	2	2	2	2	2		1	2	2	2	2	0	1	2	2	1							2		1	1	12	1	12	10/31/2020	2020-11-10	1	2	2	2	1
ISKA020005	KA02	2020-06-01	2018-03-12	23	2	FATHER	2020-08-03	2020-03-09	2		2		2	2	1	2	1	2		1	2	2	2	2	0	1	2	2	1							2		1	1	17	1	17	2020-11-10	9/16/2020	1	2	2	2	1
ISKA020006	KA02	2020-06-01	2018-04-14	22	1	FATHER	2020-08-03	2020-03-12	2		2		2	2	2	2	1	2		1	2	2	2	2	0	1	2	2	1							2		1	1	20	1	18	2020-10-11	10/31/2020	1	1	2	2	1
ISKA020007	KA02	2020-03-15	2019-03-25	11	1	MOTHER	3/13/2020	2020-03-14	1	3/14/2020	2		1	2	2	1	1	2		1	2	2	2	2	0	1	2	2	1							2		1	1	5	1	5	10/31/2020	9/16/2020	1	1	2	2	1
ISKA020008	KA02	2020-06-01	2019-03-17	12	1	FATHER	3/23/2020	2020-03-23	2		2		2	1	2	1	1	2		1	2	2	2	2	9	2	1	2	1	2	2	2	2	2		2		1	1	6	1	6	10/31/2020	9/19/2020	1	2	2	2	1
ISKA020009	KA02	2020-06-01	2019-04-30	10	1	MOTHER	2020-01-03	2020-03-04	2		2		1	2	2	2	1	2		1	2	2	2	2	0	1	2	2	2							2		1	1	6	1	6	2020-10-11	2020-01-11	1	2	2	2	1
ISKA020010	KA02	2020-06-01	2019-08-24	7	2	FATHER	2020-02-04	2020-04-03	2		2		1	2	2	1	1	2		1	2	2	2	2	0	1	2	2	1							2		1	1	1	1	1	10/31/2020	9/19/2020	1	2	2	2	1
ISKA020011	KA02	2020-06-01	2018-12-12	15	1	FATHER	2020-04-04	2020-04-06	2		2		1	2	2	2	1	2		1	2	2	2	2	0	1	2	2	1							2		1	1	11	1	11	10/31/2020	9/20/2020	1	1	2	2	1
ISKA020012	KA02	2020-06-01	2019-06-20	10	1	FATHER	2020-01-05	2020-05-02	2		2		1	2	2	2	2	2		1	2	2	2	2	0	1	2	2	1							2		1	1	4	1	4	10/31/2020	9/20/2020	1	1	2	2	1
ISKA020013	KA02	2020-06-01	2019-08-29	8	2	FATHER	2020-11-05	2020-05-13	2		2		1	2	2	1	2	2		2	1	2	2	2	0	1	2	2	1							2		1	1	2	1	2	10/31/2020	9/20/2020	1	1	2	2	1
ISKA020014	KA02	2020-06-01	2019-09-20	8	2	MOTHER	5/18/2020	2020-05-20	2		2		1	1	2	1	1	2		2	2	1	2	2	0	1	2	2	1							2		1	1	4	1	4	2020-11-10	2020-11-10	1	1	2	2	1
ISKA020015	KA02	2020-06-01	2019-02-12	15	2	FATHER	5/27/2020	2020-05-28	2		2		2	2	2	1	1	2		1	2	2	2	2	0	1	2	2	1							2		1	1	9	1	9	10/31/2020	9/28/2020	1	1	2	2	1
ISKA020016	KA02	2020-06-17	2018-10-26	19	2	MOTHER	6/14/2020	2020-06-15	2		2		2	1	2	2	1	2		1	2	2	2	2	0	1	2	2	1							2		1	1	15	1	7	2020-05-10	9/28/2020	1	1	2	2	1
ISKA020017	KA02	2020-06-17	2018-07-30	22	1	MOTHER	6/14/2020	2020-06-16	1	6/16/2020	2		1	2	2	2	1	2		1	2	2	2	2	0	1	2	2	1							2		1	1	15	1	17	11/28/2020	10/29/2020	1	2	2	2	1
ISKA020018	KA02	2020-06-01	2019-02-10	12	2	FATHER	2020-12-02	2020-02-13	2		2		1	2	2	1	1	2		1	2	2	2	2	0	1	2	2	1							2		1	1	6	1	8	11/28/2020	11/28/2020	1	2	2	2	1
ISKA020019	KA02	2020-06-27	2018-11-23	19	1	MOTHER	6/25/2020	2020-06-26	2		2		1	2	2	2	1	2		1	2	2	2	2	0	1	2	2	1							2		1	1	7	1	12	2020-05-10	9/28/2020	1	1	2	2	1
ISKA020020	KA02	2020-07-03	2019-11-22	7	2	FATHER	2020-03-07	2020-07-03	2		2		1	2	2	2	1	2		1	2	2	2	2	0	1	2	2	1							2		1	1	5	1	3	2020-05-10	9/28/2020	1	2	2	2	1
ISKA020021	KA02	2020-10-07	2020-04-20	5	2	FATHER	2020-05-10	2020-10-06	2		2		2	2	2	2	1	2		1	2	2	2	2	0	1	2	2	2							2		1	1	1	1	1	2020-11-10	2020-11-10	1	1	2	2	1
ISKA020023	KA02	2020-09-07	2020-03-27	5	1	MOTHER	2020-02-09	2020-09-06	2		2		2	2	2	2	1	2		1	2	2	2	2	2	2	1	2	2	2	2	2	2	2		2		1	1	2	1	2	10/31/2020	10/18/2020	1	2	2	2	1
ISKA020024	KA02	2020-08-18	2018-12-14	20	1	MOTHER	8/16/2020	2020-08-17	2		2		2	2	2	2	1	2		1	2	2	2	2	0	1	2	2	1							2		1	1	12	1	15	10/31/2020	10/18/2020	2	1	2	2	1
ISKA020025	KA02	2020-08-17	2020-02-13	6	1	MOTHER	8/14/2020	2020-08-15	2		2		2	2	2	1	1	2		1	2	2	2	2	0	1	2	2	1							2		2	1	1	1	1	10/31/2020	10/30/2020	1	2	2	2	1
ISKA020026	KA02	2020-10-24	2020-05-06	5	1	FATHER	10/22/2020	2020-10-23	2		2		1	2	2	2	1	2		1	2	2	2	2	2	2	1	2	2	2	2	2	2	2		2		1	1	1	1	1	10/31/2020	10/28/2020	1	2	2	2	1
ISKA020027	KA02	2020-08-03	2019-03-29	16	2	FATHER	7/30/2020	2020-07-30	2		2		2	2	2	2	1	2		1	2	2	2	2	0	1	2	2	1							2		1	1	10	1	10	2020-10-11	2020-06-11	1	2	2	2	1
ISKA020028	KA02	2020-08-03	2020-03-18	4	1	MOTHER	2020-01-08	2020-08-02	2		2		1	1	2	1	1	2		1	2	2	2	2	1	2	1	2	1	2	2	2	2	2		2		1	1	1	1	1	2020-07-11	2020-07-11	1	2	2	2	1
ISKA020029	KA02	2020-07-21	2019-08-16	11	2	MOTHER	2020-02-07	2020-07-20	2		2		1	2	2	2	2	2		1	2	2	2	2	0	1	2	2	1							2		1	2		1	5	2020-10-11	2020-07-11	1	1	2	2	1
ISKA020030	KA02	2020-11-06	2020-06-30	4	1	FATHER	2020-05-11	2020-11-05	2		2		1	2	2	1	2	2		1	2	2	2	2	0	1	2	2	1							2		1	2		2		2020-10-11	2020-10-11	1	1	2	2	1
ISKA020031	KA02	2020-11-13	2020-03-18	7	1	MOTHER	2020-11-11	2020-11-12	2		2		1	1	2	2	1	2		1	2	2	2	2	0	1	2	2	1							2		1	1	4	1	4	11/28/2020	11/13/2020	1	2	2	2	1
ISKA020032	KA02	2020-08-22	2020-03-26	4	1	FATHER	8/20/2020	2020-08-21	2		2		2	2	2	1	1	2		1	2	2	2	2	0	1	2	2	1							2		1	2		2		11/19/2020	11/19/2020	1	1	2	2	1
ISKA020033	KA02	2020-07-13	2019-11-20	7	2	FATHER	2020-12-07	2020-07-12	2		2		1	2	2	1	2	2		1	2	2	2	2	0	1	2	2	1							2		1	2		1	1	11/19/2020	11/19/2020	1	1	2	2	1
ISKA020034	KA02	2020-07-15	2019-12-14	7	1	FATHER	7/13/2020	2020-07-14	2		2		1	2	2	2	2	2		1	2	2	2	2	0	1	2	2	1							2		1	1	1	1	1	11/19/2020	11/19/2020	1	1	2	2	1
ISKA020035	KA02	2020-12-25	2020-05-27	6	1	MOTHER	12/21/2020	2020-12-24	2		2		1	2	2	2	1	2		1	2	2	2	2	0	1	2	2	1							2		1	1	2	1	2	2021-04-01	2021-04-01	1	1	2	2	1
ISKA020036	KA02	2021-01-10	2020-03-12	9	2	FATHER	2021-09-01	2021-01-09	2		2		1	2	2	1	1	2		1	2	2	2	2	9	2	1	2	1	2	2	2	2	2		2		1	1	4	1	4	6/17/2021	1/30/2021	1	2	2	2	1
ISKA020037	KA02	2021-01-18	2020-01-14	12	1	FATHER	1/16/2021	2021-01-17	2		2		1	2	2	1	1	2		1	2	2	2	2	9	2	1	2	1	2	2	2	2	2		2		1	1	6	1	6	2021-11-11	1/30/2021	1	2	2	2	1
ISKA020038	KA02	2021-02-10	2020-04-07	10	2	FATHER	2021-08-02	2021-02-09	2		2		1	2	2	2	1	2		1	2	2	2	2	0	1	2	2	1							2		1	1	6	1	6	6/17/2021	2/15/2021	1	2	2	2	1
ISKA020039	KA02	2021-03-04	2019-10-18	16	1	FATHER	2021-01-03	2021-03-02	2		2		2	2	2	2	1	2		1	2	2	2	2	0	1	2	2	2							2		1	1	10	1	10	6/17/2021	2021-10-03	2	2	2	2	1
ISKA020040	KA02	2021-03-13	2019-04-17	22	2	FATHER	2021-11-03	2021-03-12	2		2		2	1	2	2	1	2		1	2	2	2	2	0	1	2	2	1							2		1	1	12	1	12	6/17/2021	4/22/2021	1	2	2	2	1
ISKA020041	KA02	2021-03-27	2020-01-23	14	1	FATHER	3/24/2021	2021-03-25	2		2		1	2	2	1	1	2		1	2	2	2	2	0	1	2	2	1							2		1	1	6	1	6	6/17/2021	2021-02-06	1	2	2	2	1
ISKA020042	KA02	2021-03-11	2020-08-28	6	1	MOTHER	2021-08-03	2021-03-09	2		2		1	2	2	1	1	2		1	2	2	2	2	2	2	1	2	1	2	2	2	2	2		2		1	1	2	1	2	6/26/2021	6/17/2021	1	2	2	2	1
ISKA020043	KA02	2021-05-31	2021-01-08	4	1	MOTHER	5/29/2021	2021-05-29	2		2		1	2	2	1	1	2		1	2	2	2	2	0	1	2	2	1							2		1	2		2		6/17/2021	2021-09-06	1	1	2	2	1
ISKA020044	KA02	2021-06-05	2020-10-28	7	2	MOTHER	2021-02-06	2021-06-04	2		1		1	2	1	1	2	2		1	2	2	2	2	0	1	2	2	1							2		1	1	3	1	3	6/17/2021	2021-09-06	1	1	2	2	1
ISKA020045	KA02	2021-06-17	2019-07-16	23	1	MOTHER	6/16/2021	2021-06-16	2		2		2	2	2	2	1	2		1	2	2	2	2	0	1	2	2	1							2		1	1	18	1	18	6/26/2021	6/18/2021	1	1	2	2	1
ISKA020046	KA02	2021-06-18	2019-09-21	20	2	MOTHER	6/14/2021	2021-06-17	2		1		1	2	2	2	2	2		1	2	2	2	2	0	1	2	2	1							2		1	1	14	1	14	6/26/2021	6/18/2021	1	2	2	2	1
ISKA020047	KA02	2021-07-22	2020-11-23	7	1	MOTHER	7/21/2021	2021-07-22	2		2		1	2	2	1	1	2		1	2	2	2	2	0	1	2	2	1							2		1	1	4	1	4	2021-11-11	7/29/2021	1	2	2	2	1
ISKA020048	KA02	2021-07-29	2020-12-18	7	2	FATHER	7/27/2021	2021-07-29	2		2		2	2	2	1	1	2		1	2	2	2	2	0	1	2	2	1							2		1	1	7	1	1	2021-11-11	8/16/2021	1	1	2	2	1
ISKA020049	KA02	2021-08-09	2020-02-24	17	1	MOTHER	2021-07-08	2021-08-08	2		2		1	2	2	2	1	2		1	2	2	2	2	0	1	2	2	1							2		1	1	7	1	7	2021-11-11	9/28/2021	1	1	2	2	1
ISKA020050	KA02	2021-09-08	2021-02-17	6	1	MOTHER	2021-06-09	2021-09-07	2		2		1	2	2	1	1	2		1	2	2	2	2	0	1	2	2	1							2		1	1	1	1	1	2021-12-11	2021-12-11	1	2	2	2	1
ISKA020051	KA02	2021-09-28	2019-12-10	21	1	FATHER	9/26/2021	2021-09-27	2		2		1	2	2	2	1	2		1	2	2	2	2	0	1	2	2	1							2		1	1	18	1	18	2021-12-11	2021-11-11	1	1	2	2	1
ISKA020052	KA02	2021-11-10	2019-11-11	23	2	MOTHER	2021-09-11	2021-11-09	2		2		1	2	2	2	1	2		1	2	2	2	2	0	1	2	2	1							2		1	1	16	1	16	11/17/2021	2021-11-11	1	1	2	2	1
ISKA020053	KA02	2021-11-20	2021-06-30	4	1	FATHER	11/19/2021	2021-11-19	2		2		1	2	2	2	2	2		1	2	2	2	2	0	1	2	2	1							2		1	2		2		12/26/2021	12/24/2021	1	2	2	2	1
ISKA020054	KA02	2021-12-13	2019-12-30	23	1	MOTHER	2021-10-12	2021-12-11	2		2		2	2	2	2	1	2		1	2	2	2	2	0	1	2	2	1							2		1	1	18	1	18	12/27/2021	12/27/2021	1	2	2	2	1
ISKA020055	KA02	2021-12-13	2021-07-26	4	2	MOTHER	2021-11-12	2021-12-12	2		2		2	2	2	1	2	2		1	2	2	2	2	2	2	1	2	1	2	2	2	2	2		2		1	2		2		5/15/2022	12/27/2021	1	2	2	2	1
ISKA020056	KA02	2021-12-20	2021-01-22	10	1	FATHER	12/18/2021	2021-12-19	2		2		1	2	2	1	1	2		1	2	2	2	2	1	2	1	2	1	2	2	2	2	2		2		1	1	4	1	4	5/23/2022	2022-03-05	1	2	2	2	1
ISKA020057	KA02	2022-01-26	2020-07-05	18	1	MOTHER	1/24/2022	2022-01-25	2		2		1	2	2	2	1	2		1	2	2	2	2	0	1	2	2	1							2		1	1	12	1	12	5/15/2022	2022-03-05	1	2	2	2	1
ISKA020058	KA02	2022-01-27	2020-03-09	22	1	FATHER	1/25/2022	2022-01-26	2		2		1	2	2	2	1	2		1	2	2	2	2	0	1	2	2	1							2		1	1	16	1	16	5/15/2022	5/15/2022	1	2	2	2	1
ISKA020059	KA02	2022-02-11	2020-02-24	23	1	MOTHER	2022-09-02	2022-02-10	2		2		2	2	2	2	1	2		1	2	2	2	2	0	1	2	2	1							2		1	1	16	1	16	10/25/2022	5/15/2022	1	2	2	2	1
ISKA020060	KA02	2022-03-07	2021-06-29	8	2	MOTHER	2022-04-03	2022-03-05	2		2		1	2	2	1	1	2		1	2	2	2	2	0	1	2	2	1							2		1	1	3	1	3	5/15/2022	5/15/2022	1	2	2	2	1
ISKA020061	KA02	2022-03-08	2021-10-31	4	1	MOTHER	2022-06-03	2022-03-07	2		2		1	2	2	2	1	2		1	2	2	2	2	2	2	1	2	1	2	2	2	2	2		2		1	2		2		5/15/2022	5/15/2022	1	2	2	2	1
ISKA020062	KA02	2022-03-10	2021-07-30	7	1	MOTHER	2022-09-03	2022-03-09	2		2		1	2	2	2	1	2		1	2	2	2	2	0	1	2	2	1							2		1	1	2	1	2	10/25/2022	5/15/2022	1	2	2	2	1
ISKA020063	KA02	2022-03-16	2020-07-17	19	1	MOTHER	2022-12-03	2022-03-15	2		2		1	2	2	2	1	2		1	2	2	2	2	0	1	2	2	1							2		1	1	12	1	12	5/15/2022	5/15/2022	1	2	2	2	1
ISKA020064	KA02	2022-03-31	2020-12-16	15	1	MOTHER	3/30/2022	2022-03-30	2		2		1	2	2	2	1	2		1	2	2	2	2	0	1	2	2	1							2		1	1	12	1	12	2022-08-06	5/23/2022	1	2	2	2	1
ISKA020065	KA02	2022-06-02	2021-04-25	13	1	MOTHER	2022-01-06	2022-06-01	2		2		1	2	2	2	1	2		1	2	2	2	2	0	1	2	2	1							2		1	1	6	1	6	2022-02-07	2022-05-06	1	2	2	2	1
ISKA020066	KA02	2022-06-02	2021-04-16	13	1	MOTHER	2022-01-06	2022-06-01	2		2		1	2	2	2	1	2		1	2	2	2	2	0	1	2	2	1							2		1	1	6	1	6	2022-08-06	2022-05-06	1	2	2	2	1
ISKA020067	KA02	2022-06-03	2022-01-06	4	1	MOTHER	2022-01-06	2022-06-02	2		2		1	2	2	2	1	2		1	2	2	2	2	0	1	2	2	1							2		1	2		2		2022-08-06	2022-05-06	1	2	2	2	1
ISKA020068	KA02	2022-06-03	2021-02-26	15	1	FATHER	5/30/2022	2022-06-02	2		2		1	1	2	2	1	2		1	2	2	2	2	0	1	2	2	1							2		1	1	5	1	5	2022-08-06	2022-05-06	1	2	2	2	1
ISKA020069	KA02	2022-06-27	2021-07-28	10	1	MOTHER	6/23/2022	2022-06-24	2		2		2	2	2	2	1	2		1	2	2	2	2	0	1	2	2	1							2		1	1	4	1	4	2022-02-07	2022-02-07	1	2	2	2	1
ISKA020070	KA02	2022-07-08	2020-11-13	19	1	MOTHER	2022-03-07	2022-07-07	2		2		9	2	2	1	1	2		1	2	2	2	2	0	1	2	2	1							2		1	1	13	1	13	2022-11-09	2022-04-09	1	2	2	2	1
ISKA020071	KA02	2022-07-11	2021-01-27	17	2	MOTHER	2022-09-07	2022-07-10	2		2		1	2	2	2	1	2		1	2	2	2	2	0	1	2	2	1							2		2	1	11	1	11	2022-11-09	2022-04-09	1	2	2	2	1
ISKA020072	KA02	2022-07-23	2021-11-25	7	1	MOTHER	7/20/2022	2022-07-22	2		2		1	2	2	1	1	2		1	2	2	2	2	0	1	2	2	1							2		1	1	2	1	2	2022-11-09	2022-04-09	1	2	2	2	1
ISKA020073	KA02	2022-08-24	2021-10-04	10	1	FATHER	2022-08-08	2022-08-23	2		2		1	1	2	1	1	2		1	2	2	2	2	0	1	2	2	1							2		1	1	4	1	4	10/21/2022	2022-04-09	1	2	2	2	1
ISKA020074	KA02	2022-09-15	2020-12-17	20	2	MOTHER	9/14/2022	2022-09-14	2		2		2	2	2	2	1	2		1	2	2	2	2	0	1	2	2	1							2		1	1	15	1	15	10/21/2022	2022-10-10	1	2	2	2	1
ISKA020075	KA02	2022-09-29	2020-11-03	22	1	FATHER	9/28/2022	2022-09-28	2		2		2	2	2	2	1	2		1	2	2	2	2	0	1	2	2	1							2		2	1	15	1	15	2022-06-11	2022-06-11	1	2	2	2	1
ISKA020076	KA02	2022-10-10	2022-05-03	5	1	FATHER	2022-07-10	2022-10-10	2		2		2	2	2	2	1	2		1	2	2	2	2	0	1	2	2	1							2		1	2		2		12/25/2022	2022-06-11	1	2	2	2	1
ISKA020077	KA02	2022-10-21	2022-05-21	4	1	MOTHER	10/19/2022	2022-10-20	2		2		2	2	2	2	1	2		1	2	2	2	2	0	1	2	2	2							2		1	2		2		2022-06-11	10/25/2022	1	2	2	2	1
ISKA020079	KA02	2022-11-02	2022-04-20	6	1	MOTHER	10/31/2022	2022-11-01	2		2		1	1	2	2	1	2		1	2	2	2	2	0	1	2	2	2							2		1	1	2	1	2	12/25/2022	2022-06-11	1	2	2	2	1
ISKA020080	KA02	2022-11-22	2022-03-03	8	1	FATHER	11/21/2022	2022-11-21	2		2		1	2	2	1	1	2		1	2	2	2	2	0	1	2	2	1							2		1	1	2	1	2	12/25/2022	2022-05-12	1	2	2	2	1
ISKA020081	KA02	2022-12-15	2022-05-29	5	2	FATHER	12/15/2022	2022-12-15	2		2		2	2	2	2	1	2		1	2	2	2	2	0	1	2	2	1							2		1	1	2	1	2	12/25/2022	12/25/2022	1	2	2	2	1
ISKA020082	KA02	2022-12-27	2022-04-19	8	2	FATHER	12/26/2022	2022-12-27	2		2		1	2	2	2	1	2		1	2	2	2	2	0	1	2	2	2							2		1	1	4	1	4	12/29/2022	12/29/2022	1	2	2	2	1
ISKA030001	KA03	2019-08-23	2019-01-28	6	2	FATHER	8/23/2019	2019-08-23	1	8/23/2019	1	99	1	2	2	1	1	2		1	2	2	2	2	0	1	2	2	1							2		1	2		2		10/21/2020	10/16/2020	1	1	1	2	1
ISKA030002	KA03	2019-11-11	2019-05-22	5	1	FATHER	2019-04-11	2019-11-11	1	2019-11-11	1	98.6	1	2	2	1	2	2		1	2	2	2	2	0	1	2	2	1							2		1	2		2		10/23/2020	10/21/2020	1	2	1	2	1
ISKA030003	KA03	2019-09-03	2019-01-22	7	1	FATHER	2019-02-09	2019-09-03	1	2019-02-09	2		1	2	2	2	1	2		1	2	2	2	2	0	1	2	2	1							2		1	2		1	2	10/21/2020	10/20/2020	1	2	2	2	1
ISKA030004	KA03	2020-12-11	2020-04-25	7	2	MOTHER	2020-10-12	2020-12-11	1	2020-10-12	2		1	2	2	2	1	2		1	2	2	2	2	2	2	1	2	1	2	2	2	2	2		2		1	2		1	7	12/19/2020	2020-11-12	1	1	1	2	1
ISKA030005	KA03	2020-12-14	2020-05-09	7	2	FATHER	12/14/2020	2020-12-14	1	12/14/2020	2		1	2	2	2	1	2		1	2	2	2	2	0	1	2	2	1							2		1	2		1	7	12/19/2020	12/16/2020	1	2	2	2	1
ISKA030006	KA03	2021-01-08	2020-08-09	4	1	FATHER	2021-08-01	2021-01-08	1	2021-08-01	2		1	1	2	1	1	2		1	2	2	2	2	0	1	2	2	1							2		1	2		2		1/23/2021	2021-09-01	1	1	1	1	1
ISKA030007	KA03	2021-01-10	2020-05-19	7	1	FATHER	2021-10-01	2021-01-10	1	2021-10-01	2		1	1	2	1	1	2		1	2	2	2	2	2	2	1	1	1	2	2	2	2	2		2		1	2		1	2	1/14/2021	2021-11-01	1	2	1	2	1
ISKA030008	KA03	2021-01-11	2019-10-25	14	1	MOTHER	2021-09-01	2021-01-11	1	2021-11-01	2		1	2	2	2	1	2		1	2	2	2	2	0	1	2	2	1							2		1	2		1	6	1/14/2021	2021-12-01	1	2	1	2	1
ISKA030009	KA03	2021-03-05	2020-08-27	6	1	FATHER	2021-05-03	2021-03-05	2		2		1	2	2	1	2	2		1	2	2	2	2	0	1	2	2	1							2		1	2		2		2021-12-03	2021-06-03	1	2	1	2	1
ISKA030010	KA03	2021-05-25	2020-11-10	6	2	MOTHER	5/24/2021	2021-05-25	2		2		1	2	2	2	1	2		1	2	2	2	2	2	2	1	1	1	2	2	2	2	2		2		1	2		1	1	2021-01-06	5/28/2021	1	2	2	2	1
ISKA040001	KA04	2020-05-05	2019-05-12	8	2	MOTHER	2020-10-01	2020-01-14	2		2		1	2	2	2	1	1	Excessive irritability	1	2	2	2	2	0	1	2	2	1							2		1	1	2	2		2021-10-02	2021-06-02	1	1	1	1	1
ISKA040002	KA04	2020-06-12	2019-10-22	3	1	FATHER	1/29/2020	2020-01-31	2		2		1	2	1	2	1	1	Intermittent crying Since yesterday	1	2	2	2	2	0	1	2	2	1							2		1	2		2		2021-09-02	2021-09-02	1	2	1	1	1
ISKA040003	KA04	2020-06-12	2020-01-27	4	1	FATHER	5/23/2020	2020-05-27	1	5/23/2020	2		1	2	2	1	1	2		2	2	1	2	2	2	2	1	2	1	2	2	2	2	2		2		1	2		2		3/15/2021	3/15/2021	2	1	2	1	1
ISKA040004	KA04	2020-07-03	2019-10-30	8	1	FATHER	6/27/2020	2020-06-30	1	6/27/2020	2		1	1	2	2	1	2		1	2	2	2	2	0	1	2	2	1							2		1	1	1	2		3/15/2021	3/15/2021	2	1	2	1	1
ISKA040005	KA04	2020-11-13	2018-09-03	22	1	MOTHER	7/17/2020	2020-07-19	2		9		9	9	9	9	9	9		1	2	2	2	2	2	1	2	2	2							2		1	1	15	1	9	2021-12-03	2021-12-03	2	2	2	2	1
ISKA040006	KA04	2020-06-12	2019-02-15	14	1	MOTHER	2020-10-05	2020-05-14	2		9		1	2	2	2	1	1	Excessive irritability	1	2	2	2	2	0	1	2	2	1							2		1	1	6	1	6	2021-09-02	2021-09-02	1	1	1	1	1
ISKA040007	KA04	2020-12-18	2019-05-24	4	2	FATHER	10/20/2019	2019-10-22	2		9		9	9	9	9	9	9		1	2	2	2	2	2	1	2	2	1							2		1	2		2		3/13/2021	3/13/2021	2	1	2	2	1
ISKA040008	KA04	2020-12-22	2020-08-08	3	1	MOTHER	2020-12-11	2020-11-15	2		9		1	2	2	1	2	1	Excessive irritability	1	2	2	2	2	0	2	1	2	1							2		1	2		2		2021-10-02	2021-10-02	1	1	1	1	1
ISKA040009	KA04	2020-11-22	2020-04-20	6	1	FATHER	11/13/2020	2020-11-14	1	11/14/2020	2		1	2	2	1	2	1	Excessive irritability	1	2	2	2	2	2	2	1	2	1							2		1	1	1	2		2021-11-02	2021-11-02	1	1	1	1	1
ISKA040010	KA04	2020-12-18	2018-08-15	12	1	MOTHER	8/29/2019	2019-08-31	2		9		9	9	9	9	9	9		1	2	2	2	2	2	1	2	2	1							2		1	1	5	1	1	2021-12-02	2021-12-02	1	1	1	1	1
ISKA040011	KA04	2021-01-14	2019-04-10	8	1	FATHER	12/15/2019	2019-12-16	2		2		1	2	2	1	1	1	Excessive Irritability	1	2	2	2	2	2	1	2	2	2							2		1	1	2	2		3/13/2021	3/13/2021	2	1	2	2	1
ISKA040012	KA04	2021-01-14	2018-10-09	13	1	FATHER	11/25/2019	2019-11-26	2		2		1	1	2	2	1	1	Excessive cry	2	2	1	2	2	2	1	2	9	1							2		1	1	8	1	2	3/13/2021	3/13/2021	1	1	2	2	1
ISKA040013	KA04	2021-01-04	2020-03-31	9	1	MOTHER	2021-04-01	2021-01-04	2		2		1	2	2	2	1	2		1	2	2	2	2	0	1	2	2	1							2		1	1	6	2		2021-12-02	2021-12-02	1	1	1	1	1
ISKA040014	KA04	2021-01-01	2019-02-15	21	1	MOTHER	11/28/2020	2020-12-01	2		2		1	2	2	2	9	1	Excessive Irritability & Intermitent crying	1	2	2	2	2	0	1	2	2	1							2		1	1	13	1	10	2/16/2021	2/16/2021	1	1	1	1	1
ISKA040015	KA04	2021-01-14	2019-06-08	5	2	MOTHER	11/15/2019	2019-11-16	1	11/16/2019	2		1	2	2	1	2	1	Irritability	2	2	1	2	2	2	2	1	2	1	2	2	2	2	2		2		1	2		2		2021-12-02	2021-12-02	1	1	1	1	1
ISKA040016	KA04	2021-01-14	2019-01-18	10	2	FATHER	11/15/2019	2019-11-21	2		2		1	2	2	1	1	1	Excessive Irritability	2	2	1	2	2	2	1	2	9	1							2		1	1	4	1	0	3/15/2021	2/22/2021	2	1	2	2	1
ISKA040017	KA04	2021-01-22	2019-01-31	6	1	MOTHER	8/26/2019	2019-08-28	1	8/28/2019	1	102.4	1	2	2	1	1	1	IRRITABILITY	1	2	2	2	2	0	1	2	2	1							2		1	1	1	2		2/22/2021	2/22/2021	1	1	1	1	1
ISKA040018	KA04	2021-01-14	2019-04-20	7	1	FATHER	2019-08-12	2019-12-10	1	2019-10-12	2		1	1	2	1	2	1	Excessive Irritability	1	2	2	2	2	2	2	1	9	1	2	2	2	2	2		2		1	1	2	2		2/22/2021	2/22/2021	1	1	1	1	1
ISKA040019	KA04	2021-01-14	2018-02-26	19	1	FATHER	2019-12-10	2019-10-14	2		9		1	2	2	2	1	1	Excessive Irritability	1	2	2	2	2	0	2	1	2	1							2		2	1	13	1	9	3/14/2021	3/13/2021	2	1	2	1	1
ISKA040020	KA04	2021-04-12	2020-09-07	4	1	FATHER	1/16/2021	2021-01-18	2		2		1	2	2	1	1	1	Excessive Irritability	1	2	2	2	2	2	2	1	2	1	1	2	2	2	2		2		1	2		2		2021-08-05	2021-08-05	1	1	1	1	1
ISKA040021	KA04	2021-04-12	2020-05-18	9	1	FATHER	2/24/2021	2021-02-27	2		2		1	2	2	1	1	1	Excessive Irritability	1	2	2	2	2	0	1	2	2	2							2		1	1	2	2		2021-08-05	2021-08-05	2	1	2	2	1
ISKA040022	KA04	2021-05-05	2020-07-16	8	1	FATHER	2021-09-04	2021-04-11	2		2		2	1	2	1	2	1	Excessive Crying	1	2	2	2	2	2	2	1	2	1	9	9	9	9	9		2		2	1	2	2		5/31/2021	5/31/2021	1	2	2	2	1
ISKA040023	KA04	2021-05-10	2020-08-16	8	2	FATHER	4/19/2021	2021-04-21	2		2		2	2	2	1	1	1	Excessive Irritability	2	2	2	2	1	2	1	2	2	2							2		1	1	3	2		5/31/2021	5/31/2021	2	2	2	2	1
ISKA040024	KA04	2021-05-19	2020-08-08	8	1	FATHER	2021-10-04	2021-04-12	2		2		1	1	2	1	1	1	Excessive Irritability	1	2	2	2	2	2	2	1	2	2	9	9	9	9	9		2		1	1	1	2		5/31/2021	5/31/2021	1	1	2	2	1
ISKA040025	KA04	2021-05-27	2020-01-11	15	2	FATHER	4/24/2021	2021-04-28	2		2		1	2	2	2	1	2		1	2	2	2	2	2	2	1	2	2	2	2	2	2	2		2		1	1	9	1	3	7/18/2021	5/31/2021	2	2	2	2	1
ISKA040026	KA04	2021-05-27	2020-04-20	11	1	FATHER	2021-11-04	2021-04-14	1	4/14/2021	2		1	1	2	1	1	1	Excessive Irritability	1	2	2	2	2	2	2	1	2	1							2		1	1	6	1	0	8/21/2021	7/24/2021	2	2	2	2	1
ISKA040027	KA04	2021-06-09	2021-01-31	3	1	FATHER	5/17/2021	2021-05-21	2		2		1	2	2	1	2	1	Excessive irritability and crying	2	1	2	2	2	0	1	2	2	2							2		2	2		2		7/18/2021	7/16/2021	2	2	1	1	1
ISKA040028	KA04	2021-06-09	2020-03-06	14	1	FATHER	5/18/2021	2021-05-21	2		1	103.2	1	1	2	1	1	1	Excessive Irritability	1	2	2	2	2	2	2	1	9	1	9	9	9	9	9		2		1	1	8	1	3	2021-07-07	2021-07-07	2	2	1	1	1
ISKA040029	KA04	2021-09-14	2021-02-15	6	2	FATHER	2021-03-09	2021-09-04	2		1	99.8	2	2	2	1	1	1	Excessive Irritability	1	2	2	2	2	2	1	2	2	2							2		1	2		2		9/18/2021	9/17/2021	2	2	1	1	1
ISKA040030	KA04	2021-10-21	2020-08-26	12	1	FATHER	9/24/2021	2021-09-25	2		2		2	2	2	1	2	1	Excessive Irritability	1	2	2	2	2	2	1	2	2	1							2		1	1	6	1	2	12/31/2021	12/30/2021	2	2	1	1	1
ISKA040031	KA04	2021-12-28	2021-04-24	5	1	FATHER	2021-10-10	2021-10-10	2		2		2	2	2	1	2	1	Excessive Irritability	1	2	2	2	2	0	1	2	2	1							2		1	2		2		12/31/2021	12/31/2021	2	2	2	2	1
ISKA040032	KA04	2021-11-19	2021-03-17	7	1	FATHER	10/23/2021	2021-10-24	2		2		1	2	2	1	2	1	Excessive Irritability	1	2	2	2	2	0	1	2	2	1							2		1	1	1	2		12/31/2021	12/31/2021	2	2	1	1	1
ISKA040033	KA04	2021-12-28	2021-02-19	10	1	FATHER	12/24/2021	2021-12-25	2		1	99.5	1	1	2	1	2	1	Excessive Irritability	1	2	2	2	2	0	1	2	2	1							2		1	1	3	2		2022-09-01	2022-09-01	1	1	1	1	1
ISKA040034	KA04	2022-01-05	2021-01-16	9	1	MOTHER	11/15/2021	2021-11-15	2		1	100	1	2	2	1	2	1	Excessive Irritability	1	2	2	2	2	0	1	2	2	1							2		1	1	1	1	1	1/23/2022	1/23/2022	2	2	1	1	1
ISKA040035	KA04	2022-02-02	2021-08-04	5	2	FATHER	1/26/2022	2022-01-27	2		2		1	2	2	1	2	1	Excessive Irritability	1	2	2	2	2	0	1	2	2	1							2		1	2		2		3/30/2022	3/30/2022	1	1	1	1	1
ISKA040036	KA04	2022-02-19	2021-04-21	9	1	FATHER	2/16/2022	2022-02-17	2		2		1	2	2	2	1	1	Excessive Irritability	1	2	2	2	2	0	1	2	2	1							2		1	2		1	2	5/25/2022	5/25/2022	1	1	2	2	1
ISKA040038	KA04	2022-04-29	2020-10-11	18	1	FATHER	4/28/2022	2022-04-28	2		1	101.4	1	2	2	2	1	2		1	2	2	2	2	0	1	2	2	1							2		1	1	10	1	6	5/25/2022	5/25/2022	1	1	1	1	1
ISKA040039	KA04	2022-05-27	2020-09-07	19	1	FATHER	5/26/2022	2022-05-27	2		2		1	2	2	1	2	1	Excessive Irritability	1	2	2	2	2	0	1	2	2	1							2		1	2		1	12	2022-04-06	2022-01-06	1	1	1	1	1
ISKA040040	KA04	2022-05-24	2021-11-17	6	1	FATHER	5/21/2022	2022-05-22	2		2		1	1	2	1	2	1	Excessive Irritability and crying	1	2	2	2	2	0	1	2	2	1							2		1	2		2		2022-04-06	2022-04-06	1	1	1	1	1
ISKA050001	KA05	2020-02-04	2018-04-30	18	1	FATHER	11/13/2019	2019-11-15	2		2		1	2	2	1	1	2		1	2	2	2	2	1	2	1	2	1	2	2	2	2	2		1	bronchial asthma	1	1	4	1	5	2/13/2021	2/13/2021	1	2	1	2	1
ISKA050002	KA05	2021-02-06	2018-11-17	15	1	FATHER	2020-10-03	2020-03-11	2		2		2	2	2	2	2	2		1	2	2	2	2	0	1	2	2	1							2		1	1	9	1	6	2/17/2021	2/14/2021	1	2	1	2	1
ISKA050003	KA05	2021-02-12	2020-08-19	5	1	MOTHER	2021-02-02	2021-02-04	2		2		1	2	9	2	9	2		1	2	2	2	2	2	2	1	1	1	2	2	2	2	2		2		1	2		2		2/17/2021	2/14/2021	1	2	1	2	1
ISKA050005	KA05	2021-02-17	2019-07-14	8	1	MOTHER	3/17/2020	2020-03-18	2		2		2	2	2	1	1	2		1	2	2	2	2	0	1	2	2	1							2		1	1	2	1	1	2/17/2021	2/17/2021	1	2	1	2	1
ISKA050006	KA05	2021-03-03	2020-08-21	6	1	FATHER	2021-01-03	2021-03-02	2		2		1	2	2	2	1	2		1	2	2	2	2	0	1	2	2	1							2		1	1	1	1	1	2021-03-03	2021-03-03	1	2	1	2	1
ISKA050008	KA05	2021-03-27	2019-10-29	16	1	MOTHER	3/23/2021	2021-03-26	2		2		2	2	2	1	1	2		1	2	2	2	2	1	1	1	2	1	2	2	2	2	1	Asymptomatic COVID 19 infection requiring isolation	2		1	2		1	13	2021-02-04	3/27/2021	1	2	1	2	1
ISKA050009	KA05	2021-08-24	2021-03-22	5	1	MOTHER	8/21/2021	2021-08-24	2		1	100	1	2	2	2	1	2		1	2	2	2	2	0	1	2	2	1							2		1	2		2		8/27/2021	8/24/2021	1	2	1	1	1
ISKA050010	KA05	2021-09-07	2020-01-12	19	1	MOTHER	2021-06-09	2021-09-06	2		2		1	2	2	2	1	2		1	2	2	2	2	0	1	2	2	1							2		1	1	10	1	9	2021-07-09	2021-07-09	1	2	1	2	1
ISKA050011	KA05	2021-10-09	2021-05-05	5	2	MOTHER	2021-07-10	2021-10-08	2		2		1	2	2	1	1	2		1	2	2	2	2	0	1	2	2	1							1	COMPLETE CLEFT LIP AND PALATE	2	1	1	2		10/15/2021	10/15/2021	1	2	1	2	1
ISKA050012	KA05	2022-03-08	2021-01-21	13	1	MOTHER	2022-03-03	2022-03-04	2		2		1	2	2	1	1	2		1	2	2	2	2	1	2	1	2	1	1	2	2	2	2		2		1	2		1	7	2022-10-03	2022-10-03	1	2	1	2	1
ISKA050013	KA05	2022-03-25	2021-01-30	13	1	MOTHER	3/23/2022	2022-03-24	2		2		1	2	2	1	2	2		1	2	2	2	2	0	1	2	2	1							2		1	1	3	1	8	3/26/2022	3/26/2022	1	2	1	2	1
ISKA050014	KA05	2022-04-01	2021-05-27	10	1	FATHER	3/31/2022	2022-04-01	2		2		1	2	2	1	1	2		1	2	2	2	2	0	1	2	2	1							2		2	1	10	1	5	2022-01-04	2022-01-04	1	2	1	2	1
ISKA050015	KA05	2022-04-06	2021-08-25	7	1	FATHER	2022-04-04	2022-04-05	2		2		1	1	2	1	1	2		1	2	2	2	2	0	1	2	2	1							2		1	2		1	2	2022-07-04	2022-07-04	1	2	1	2	1
ISKA050016	KA05	2022-04-14	2021-02-19	13	1	FATHER	2022-11-04	2022-04-13	2		2		1	2	2	2	1	2		1	2	2	2	2	0	1	2	2	1							2		1	1	3	1	7	4/15/2022	4/15/2022	1	2	1	2	1
ISKA050017	KA05	2022-05-02	2021-09-15	7	2	FATHER	4/30/2022	2022-05-01	2		2		1	2	2	2	1	2		1	2	2	2	2	0	1	2	2	1							2		1	1	4	1	3	2022-03-05	2022-03-05	1	2	1	2	1
ISKA050018	KA05	2022-06-24	2021-12-02	6	1	FATHER	6/21/2022	2022-06-23	2		1	100	2	2	2	1	1	2		1	2	2	2	2	0	1	2	2	1							2		1	1	2	1	1	6/27/2022	6/27/2022	1	1	1	1	1
ISKA050019	KA05	2022-08-16	2021-11-25	8	1	MOTHER	8/13/2022	2022-08-15	2		1	99	2	2	2	2	1	2		1	2	2	2	2	0	1	2	2	1							2		1	2		1	3	8/17/2022	8/17/2022	1	1	1	1	1
ISKA050020	KA05	2022-08-18	2021-02-23	17	2	MOTHER	8/13/2022	2022-08-15	2		2		1	2	2	1	1	2		1	2	2	2	2	2	2	1	1	1	1	2	2	2	2		2		1	1	6	1	12	8/25/2022	8/18/2022	1	2	1	1	1
ISKA050021	KA05	2022-11-15	2021-10-05	13	2	MOTHER	11/13/2022	2022-11-14	2		2		1	2	1	2	1	2		1	2	2	2	2	0	1	2	2	1							2		1	1	8	1	6	12/14/2022	11/15/2022	1	2	1	2	1
ISKA050022	KA05	2022-12-15	2021-08-25	15	1	FATHER	12/13/2022	2022-12-14	2		2		1	2	2	2	1	2		1	2	2	2	2	0	1	2	2	1							2		1	1	9	1	7	12/23/2022	12/23/2022	1	2	1	2	1
ISKA050023	KA05	2022-12-22	2021-10-10	14	1	FATHER	12/18/2022	2022-12-20	2		2		1	2	2	2	1	2		1	2	2	2	2	0	1	2	2	1							2		1	1	9	1	8	12/27/2022	12/25/2022	1	2	1	2	1
[truncated: 193 more columns]
