# Supplementary material for: Clinico-Epidemiological Profile of Intussusception Among Children Younger than 2 Years in Karnataka, India: A Multicenter Hospital-based Surveillance Study
Source: Indian J Pediatr. Author manuscript; Available in PMC 2025 Nov 4. (PMC12580591; doi:10.1007/s12098-025-05719-z)
Supplement: RIS_Karnataka_Data_dictionary [file NIHMS2119880-supplement-RIS_Karnataka_Data_dictionary.xlsx]

## Sheet: RIS-CRF 
S.no	Question	Variable_name	Description
1	child study ID	idno	10 digits (Alpha-numeric)
4	Site code	site_code	Alpha-numeric
5	Hospital type	hospital_status	PRIVATE;GOVT
6	Date of data collection	data_coll_dt	dd/mm/yyyy
7	Surveillance start date	sur_start_dt	dd/mm/yyyy
8	Surveillance end date	sur_end_dt	dd/mm/yyyy
9	age start	age_start	Numeric
10	age end	age_end	Numeric
16	Date of birth	dob	dd/mm/yyyy
17	Age in months	age_month	2 digits (numeric)
18	age categories for the age in months	agecat	1=less than 12;2=12-23 months
19	generated from vaccine introducation date in each state	vac_intro_date	vac_intro_date=.; replace vac_intro=date("01jul2019","DMY") if site_code=="GJ01"; replace vac_intro=date("01jul2019","DMY") if site_code=="GJ02"; replace vac_intro=date("26aug2019","DMY") if site_code=="KA01"; replace vac_intro=date("26aug2019","DMY") if site_code=="KA02"; replace vac_intro=date("26aug2019","DMY") if site_code=="KA03"; replace vac_intro=date("05sep2019","DMY") if site_code=="KL01…
20	age of the child at the time of vaccine introduction in the state	ageatvacintro	ageatvacintro=vac_intro-dob
21	Gender	gender	1=male; 2=female; 3=others;
31	Respondent relationship	respondent_relationship	1=father; 2=mother; 3=grandfather; 4=grandmother; 5=other caregiver
32	Date of symptom onset	symptom_dt	dd/mm/yyyy
33		symptom_days	Numeric (in days)
34		symptom_wk	Numeric
35	Admission date at this hospital	admission_dt	dd/mm/yyyy
36	Admission month	adm_mon	Numeric
37	Admission year	adm_year	Numeric
38	Seasonal distribution of IS	month_year	1="jan2019-mar2019"; 2="apr2019-jun2019"; 3="jul2019-sep2019"; 4="oct2019-dec2019"; 5="jan2020-mar2020"; 6="apr2020-jun2020"; 7="jul2020-sep2020"; 8="oct2020-dec2020"; 9="jan2021-mar2021"; 10="apr2021-jun2021"; 11="jul2021-sep2021"; 12="oct2021-dec2021"; 13="jan2022-mar2022"; 14="apr2022-jun2022"; 15="jul2022-sep2022"; 16="oct2022-dec2022";
39	Delay in seeking care	delay	Numeric
40	Delay	delay_cat	0="0 days"; 1="1 day"; 2="2 days"; 3="3 days"; 4="4 days"; 5="5 days"; 6=">5days";
41	Was the child transferred from another facility /hospital	child_transferred	1=yes; 2=no;
42	Admission date at first facility /hospital	first_admission_dt	dd/mm/yyyy
43	Clinical history
44	a ) fever	fever	1=yes; 2=no; 9=unknown
45	b) if yes, maximum temperature	temperature	Numeric
46	c) Vomiting	vomiting	1=yes; 2=no; 9=unknown
47	d ) Diarrhoea	diarrhoea	1=yes; 2=no; 9=unknown
48	e) Constipation	consitipation	1=yes; 2=no; 9=unknown
49	f) Bloody stools	bloody_stools	1=yes; 2=no; 9=unknown
50	g) Abdominal pain	abdominal_pain	1=yes; 2=no; 9=unknown
51	Clinical history others	others	1=yes; 2=no; 9=unknown
52	Clinical history others_specify	others_specify	Alphabets
53	Location of the intussusception	location_intussusception
54	Intussusception location ileo-colic	isl_ileo_colic	1=yes; 2=no
55	Intussusception location colo-colic	isl_colo_colic	1=yes; 2=no
56	Intussusception location ileo-ileal	isl_ileo_ileal	1=yes; 2=no
57		isl_ileo_compound	1=yes; 2=no
58	Intussusception location unknown	isl_unknown	1=yes; 2=no
59	Multiple site location of IS	multiple_sites	Numeric
60	IS location	is_location	isl_colo_colic;isl_ileo_colic;isl_ileo_ileal;Multiple sites;unknown
61	Lead point identified	lead_point	0=missing data in the app:1=yes; 2=no; 9=unknown
62	Management of the intussusception
63	a) resolved by liquid contrast/hydrostatic water/air enema	resolved_liquid_contrast	1=yes; 2=no; 9=unknown
64	b) resolved by surgery	resolved_surgery	1=yes; 2=no; 9=unknown
65	c) intestinal resection performed	intestinal_resection	1=yes; 2=no; 9=unknown
66	Management of the treatment	treatment	RADIO;SURGERY;RESECTION;MIXED
67		mixed	0=no;1=yes
68	Procedure notes collected	procedure_notes_collected	1=yes; 2=no
69	If, "yes" upload the image		picture format
70	If surgery was required, complication noted till the day of discharge
71	a) wound infection	wound_infection	1=yes; 2=no; 9=unknown
72	b) wound dehiscence	wound_dehiscence	1=yes; 2=no; 9=unknown
73	c) peritonitis	peritonitis	1=yes; 2=no; 9=unknown
74	d) secondary intestinal obstruction	intestinal_obstruction	1=yes; 2=no; 9=unknown
75	e) others	others_complication	1=yes; 2=no; 9=unknown
76	(if yes, please specify)	complication_specify	Alphabets
77	Post-op complications	postop_compli	Numeric
78	Does the child have any chronic medical conditions	chronic_conditions	1=yes; 2=no; 9=unknown
79	(if yes, please specify)	chronic_conditions_specify	Alphabets
80	Feedind
81	a) From birth untill now, was child breasted at all	breastfed	1=yes; 2=no; 9=unknown
82	b) Is the child taking some other type of milk each day (other than breast milk)	other_than_breast_milk	1=yes; 2=no; 9=unknown
83	If "yes"-(Please specify at what age child started taking some other type of milk)	duration_other	Numeric
84	c) Has the child started taking some solid foods each day	solid_food	1=yes; 2=no; 9=unknown
85	If "yes"-(Please specify at what age child started taking some other solid food)	duration_solid	Numeric
89		sync_dt	dd/mm/yyyy
90		created_on	dd/mm/yyyy
91	Radiological information
92	Ultrasound/X-ray report copy collected (PRE-REDUCTION)	pre_untrasound_x_ray_report	1=yes; 2=no;
93	(if yes,upload the X-RAY copy collected)		picture format
94	Ultrasound/X-ray report copy collected (POST-REDUCTION)	post_untrasound_x_ray_report	1=yes; 2=no;
95	(if yes,upload the X-RAY copy collected)		picture format
96	Ultrasound/X-ray image copy collected (PREREDUCTION)	pre_untrasound_x_ray_image	1=yes; 2=no;
97	(if yes,ultrasound pre-reduction image copy collected)		picture format
98	Ultrasound/X-ray image copy collected (POST-REDUCTION)	post_untrasound_x_ray_image	1=yes; 2=no;
99	(if yes,ultrasound post-reduction image copy collected)		picture format
100	Vaccination information
101	According to the parent/guardian has the child received any vaccine AFTER the birth doses (that is, after doses of BCG,OPV,HEPATITIS B	vaccinated	1=yes; 2=no; 9=unknown
106	What is the source of the vaccination information recorded below	vaccine_info	Numeric
107		government_vaccination
108		private_vaccination
109		anganwadi_vaccination
110		mcts_vacination
111		verbal_vacination
112	Vaccination card copy attached	vacine_card_copy	1=yes; 2=no
113	(If yes, upload the copy of vaccination card		picture format
114	Has the child received the following vaccines
115	Bcg	bcg	1=yes; 2=no; 9=unknown
116	date received	bcg_dt	dd/mm/yyyy
117	Opv-0	opv0	1=yes; 2=no; 9=unknown
118	date received	opv0_dt	dd/mm/yyyy
119	Hepatitis B-0	hepb0	1=yes; 2=no; 9=unknown
120	date received	hepb0_dt	dd/mm/yyyy
121	Opv-1	opv1	1=yes; 2=no; 9=unknown
122	date received	opv1_dt	dd/mm/yyyy
123	Opv-2	opv2	1=yes; 2=no; 9=unknown
124	date received	opv2_dt	dd/mm/yyyy
125	Opv-3	opv3	1=yes; 2=no; 9=unknown
126	date received	opv3_dt	dd/mm/yyyy
127	Opv-Booster1	opv_booster1	1=yes; 2=no; 9=unknown
128	date received	opv_booster1_dt	dd/mm/yyyy
129	Opv-Booster2	opv_booster2	1=yes; 2=no; 9=unknown
130	date received	opv_booster2_dt	dd/mm/yyyy
131	Pentavalent-1	pentavalent1	1=yes; 2=no; 9=unknown
132	date received	pentavalent1_dt	dd/mm/yyyy
133	Pentavalent-2	pentavalent2	1=yes; 2=no; 9=unknown
134	date received	pentavalent2_dt	dd/mm/yyyy
135	Pentavalent-3	pentavalent3	1=yes; 2=no; 9=unknown
136	date received	pentavalent3_dt	dd/mm/yyyy
137	Ipv-1	ipv1	1=yes; 2=no; 9=unknown
138	date received	ipv1_dt	dd/mm/yyyy
139	Ipv-2	ipv2	1=yes; 2=no; 9=unknown
140	date received	ipv2_dt	dd/mm/yyyy
141	Ipv-3	ipv3	1=yes; 2=no; 9=unknown
142	date received	ipv3_dt	dd/mm/yyyy
143	Rotavirus-1	rotavirus1	1=yes; 2=no; 9=unknown
144	name of vaccine	rv1vaccinename	Alphabets
145	date received	rota1_dt	dd/mm/yyyy
146	Rotavirus-2	rotavirus2	1=yes; 2=no; 9=unknown
147	name of vaccine	rv2vaccinename	Alphabets
148	date received	rota2_dt	dd/mm/yyyy
149	Rotavirus-3	rotavirus3	1=yes; 2=no; 9=unknown
150	name of vaccine	rv3vaccinename	Alphabets
151	date received	rota3_dt	dd/mm/yyyy
152	Rotavirus doses	rota_doses	0=unvaccinated;1=one dose;2=two doses;3=fully vaccinated
153	Rotavaccine status	rota_status	0="unvaccinated"; 1="partially vaccinated"; 2="fully vaccinated";
154	Rotavaccine status	rota_vac_status	0=unvaccined;1=rotavaccine status
155	Age at rotavaccine1 in days	rota1_age	Numeric
156	Age at rotavaccine2 in days	rota2_age	Numeric
157	Age at rotavaccine3 in days	rota3_age	Numeric
158		rota1wk	Numeric
159		rota2wk	Numeric
160		rota3wk	Numeric
161	Distribution of cases where IS occured with in one month of vaccination	rota1_adm_age	Numeric
162		rota2_adm_age	Numeric
163		rota3_adm_age	Numeric
164	Measles / MR-1 (circle any one)	mmr1_mr1_option	1=measles; 2=MR-1
165	Measles / MR-1	mmr1_mr1_status	1=yes; 2=no; 9=unknown
166	date received	mmr1_mr1_dt	dd/mm/yyyy
167	MMR / MR-2 (circle any one)	mmr2_mr2_option	1=MMR: 2=MR-2
168	MMR / MR-2	mmr2_mr2_status	1=yes; 2=no; 9=unknown
169	date received	mmr2_mr2_dt	dd/mm/yyyy
170	DTwp/Dtap-Booster-1	dtwp_booster1	1=yes; 2=no; 9=unknown
171	date received	dtwp_booster1_dt	dd/mm/yyyy
172	DTwp/Dtap-Booster-2	dtwp_booster2	1=yes; 2=no; 9=unknown
173	date received	dtwp_booster2_dt	dd/mm/yyyy
174	PCV-1	pcv1	1=yes; 2=no; 9=unknown
175	date received	pcv1_dt	dd/mm/yyyy
176	PCV-2	pcv2	1=yes; 2=no; 9=unknown
177	date received	pcv2_dt	dd/mm/yyyy
178	PCV-3	pcv3	1=yes; 2=no; 9=unknown
179	date received	pcv3_dt	dd/mm/yyyy
180	PCV-Booster	pcv_booster	1=yes; 2=no; 9=unknown
181	date received	pcv_booster_dt	dd/mm/yyyy
182	Typhoid/ Typhoid TCV (circle any one)	typhoid_tcv_option	1=Typhoid; 2=Typhoid TCV
183	Typhoid / Typhoid TCV	typhoid_tcv_status	1=yes; 2=no; 9=unknown
184	date received	typhoid_tcv_dt	dd/mm/yyyy
185	Typhoid-Booster1	typhoid_booster	1=yes; 2=no; 9=unknown
186	date received	typhoid_booster_dt	dd/mm/yyyy
187	Hepatitis A-1	hepa1	1=yes; 2=no; 9=unknown
188	date received	hepa1_dt	dd/mm/yyyy
189	Hepatitis A-2	hepa2	1=yes; 2=no; 9=unknown
190	date received	hepa2_dt	dd/mm/yyyy
191	Varicella-1	varicella1	1=yes; 2=no; 9=unknown
192	date received	varicella1_dt	dd/mm/yyyy
193	Varicella-2	varicella2	1=yes; 2=no; 9=unknown
194	date received	varicella2_dt	dd/mm/yyyy
195	Other vaccine received	other_vacine	1=yes; 2=no; 9=unknown
196	Others-1	others_1	1=yes; 2=no; 9=unknown
197	Others-1 Specify	others1_vac_name	Alphabets
198	date received	others1_dt	dd/mm/yyyy
199	Others-2	others_2	1=yes; 2=no; 9=unknown
200	Others-2 Specify	others2_vac_name	Alphabets
201	date received	others2_dt	dd/mm/yyyy
202	Others-3	others_3	1=yes; 2=no; 9=unknown
203	Others-3 Specify	others3_vac_name	Alphabets
204	date received	others3_dt	dd/mm/yyyy
205	Others-4	others_4	1=yes; 2=no; 9=unknown
206	Others-4 Specify	others4_vac_name	Alphabets
207	date received	others4_dt	dd/mm/yyyy
208	Others-5	others_5	1=yes; 2=no; 9=unknown
209	Others-5 Specify	others5_vac_name	Alphabets
210	date received	others5_dt	dd/mm/yyyy
211	Others-6	others_6	1=yes; 2=no; 9=unknown
212	Others-6 Specify	others6_vac_name	Alphabets
213	date received	others6_dt	dd/mm/yyyy
214	Others-7	others_7	1=yes; 2=no; 9=unknown
215	Others-7 Specify	others7_vac_name	Alphabets
216	date received	others7_dt	dd/mm/yyyy
217	Others-8	others_8	1=yes; 2=no; 9=unknown
218	Others-8 Specify	others8_vac_name	Alphabets
219	date received	others8_dt	dd/mm/yyyy
220	Parent caregiver information
221	What is the age (in completed years) of the mother at the time of the child's hospital visit (enter 99 if don't know)	mothers_age	2 digits (numeric)
222	Highest level of education attained by mother	mothers_education	1=none; 2=primary; 3=secondary; 4=higher secondary; 5=university or above; 6=unknown
223	Mother marital status	mother_marital	1=single; 2=married; 3=divorced; 4=co-habitation; 5=widowed; 6=unknown
224	Is there electricity in the household	electricity	1=yes; 2=no; 9=unknown
225	Which is the following does the child's family have at home
226	a) Radio	radio	1=yes; 2=no; 9=unknown
227	b) Television	tv	1=yes; 2=no; 9=unknown
228	c) Refrigerator	fridge	1=yes; 2=no; 9=unknown
229	d) Mattress	mattress	1=yes; 2=no; 9=unknown
230	e) Bicycle	cycle	1=yes; 2=no; 9=unknown
231	f) Motorcycle	motorcycle	1=yes; 2=no; 9=unknown
232	g) Car	car	1=yes; 2=no; 9=unknown
233	h) Mobile phone	mobile	1=yes; 2=no; 9=unknown
234	i) Computer	computer	1=yes; 2=no; 9=unknown
235	New assest variables	radio1	Numeric
236		tv1	Numeric
237		fridge1	Numeric
238		mattres1	Numeric
239		cycle1	Numeric
240		motorcycle1	Numeric
241		car1	Numeric
242		mobile1	Numeric
243		computer1	Numeric
244	Socio economic status	ses	Numeric
245	Wealth index	wi	1=lower;2=middle;3=upper
246	Discharge information
247	Discharge date form this hospital	discharge_dt	dd/mm/yyyy
248	Duration of Hospital stay	hosp_stay	Numeric
249	Outcome at discharge for this hospital	outcome	1=survived (discharge home); 2=transferred to another health facility; 3=lama/dama; 4=died
250	Followup varaibles	child_another_episode	YES;NO;UNKNOWN
251		child_no_episode	Numeric
252		episode1_dt	dd/mm/yyyy
253		age_at_episode1	Numeric
254		episode2_dt	dd/mm/yyyy
255		age_at_episode2	Numeric
256		age_at_episode3	Numeric
257		age_at_episode4	Numeric
258		age_at_episode5	Numeric
259		child_another_epi_remarks	Alphabets
260		rotadose_postepisode	YES;NO;UNKNOWN
261		total_rotadose_postepisode	Numeric
262		post_rotavaccine_name	Alphabets
263		post_rota1_dt	dd/mm/yyyy
264		post_rota2_dt	dd/mm/yyyy
265		post_rota3_dt	dd/mm/yyyy
266		rotadose_postepi_remarks	Alphabets
267		child_vitalstatus	ALIVE;EXPIRED;UNKNOWN
268		child_causeofdeath	Alphabets
269		followup_remarks	Alphabets
270		followup_dt	dd/mm/yyyy
271		followup_age	Numeric
272		followup_agemonths	Numeric
273		recurrent_episode	Yes;No

## Sheet: RIS_LOGBOOK
S.no	Question	Variable_name	Description
1	child study ID	idno	10 digits (Alpha-numeric)
2	Screening number	screening_number	10 digits (Alpha-numeric)
3	State name	state_name	Alphabets
4	Site name	site_name	Alphabets
5	Site code	site_code	Alpha-numeric
6	IP number	ip_number	15 digits (Alpha-numeric)
7	Hospital name	hospital_name	Alphabets
8	Admission date at this hospital	admission_dt	dd/mm/yyyy
9		visit_dt	dd/mm/yyyy
10	Child First Name	child_first_name	Alphabets
11	Child Last Name	child_last_name	Alphabets
12	Date of birth	dob	dd/mm/yyyy
13	Age in months	child_age	2 digits (numeric)
14	Gender	gender	1=male; 2=female; 3=others;
15	Consent given	consent_given	1=yes; 2=no;
